# Supplementary material for: Recognition of a disulfiram ethanol reaction in the emergency department is not always straightforward
Source: PLoS One. 2020 Dec 3;15(12):e0243222. doi: 10.1371/journal.pone.0243222 (PMC7714420; doi:10.1371/journal.pone.0243222)
Supplement: S1 File — (XLSX) [file pone.0243222.s001.xlsx]

## Sheet: Blad1
Case number	Gender	Age	Groupe	Mean Score Panel	Median Score Panel	Median Score Panel rounded	Maximal Score Panel	Minimal Score Panel	Diagnosis DER	Symptoms															Clinical signs								Ethanolemia (mg/L)	Lactate (mmol/l)	Lactate (mg/dL)	Fluid loading	Vasopressor use	Outcome
										Flushing	Pruritus	Headache	Nausea	Vomiting	Abdominal pain	Epileptic insult	Palpitations	Retrosternal pain	Diaphoresis	Dyspnoe	Respiratory difficulties / depression	Tremor	Vertigo	Myalgia	Decreased consciousness	Confusion	Cardiovascular collapse	Syst blood pressure (mmHg)	Diast blood pressure (mmHg)	Heart rate (bpm)	Hyperventilation	Fever
	1 = male 2 = female		1 = Highly likely (medium score = 1) 2 = Likely (medium sore >1 and <= 2) 3 = Possible (medium score > 2 and <= 3) 4 = Doubtful or certainly not (medium score > 3 and <= 5)						1 = immediately 2 = delayed 3 = not	1 = yes 0 = no	1 = yes 0 = no	1 = yes 0 = no	1 = yes 0 = no	1 = yes 0 = no	1 = yes 0 = no	1 = yes 0 = no	1 = yes 0 = no	1 = yes 0 = no	1 = yes 0 = no	1 = yes 0 = no	1 = yes 0 = no	1 = yes 0 = no	1 = yes 0 = no	1 = yes 0 = no	1 = yes 0 = no	1 = yes 0 = no	1 = yes 0 = no				1 = yes 0 = no	1 = yes 0 = no				1 = yes 0 = no	1 = yes 0 = no	1 = D home after observation 2 = ICU 3 = H 4 = P 5 = ICU death 6 = D ward after observation 7 = P after ED observation
1	1	32	1	1.5	1	3	3	1	1	1	0	0	0	1	0	0	0	0	0	1	0	0	0	0	0	1	0	92	49	132	0	36.2		28.2	3.1302	1	0	7
2	2	58	1	1.17	1	2	2	1	1	0	0	0	1	0	0	0	0	1	1	0	0	0	0	0	0	0	0	90	58	85	0	36.4	0.7			1	0	7
3	1	45	1	1.17	1	2	2	1	1	1	0	0	0	0	0	0	0	0	0	0	0	0	0	0	1	0	0	98	58	118	0	35.4	2			1	0	1
4	1	51	1	1.33	1	3	3	1	1	1	0	1	0	0	0	0	1	0	0	0	0	1	0	0	0	0	0	132	68	107	0		1.1			0	0	3
5	1	50	1	1	1	1	1	1	1	1	0	0	1	0	0	0	0	0	0	0	0	0	0	0	1	1	0	84	42	80	0	37.1	1.5	29.2	3.2412	1	0	7
6	1	55	1	1	1	1	1	1	1	1	0	0	0	0	0	0	0	1	0	1	0	0	0	0	0	0	0	94	48	101	0	35.7		50.8	5.6388	1	0	1
7	1	54	1	1.67	1	1	4	1	1	0	0	0	1	0	0	0	0	0	0	0	0	0	0	0	0	0	0	142	87	121	0	37.3	0.3	26	2.886	0	0	7
8	1	20	1	1	1	1	1	1	1	1	0	0	0	0	0	0	0	0	0	0	0	0	0	0	0	0	0	91	32	127	0	35.6	1.2			1	0	7
9	2	56	1	1.67	1	1	4	1	1	1	0	0	1	0	0	0	0	0	0	0	0	0	0	0	1	0	0	102	62	91	0	35.8	0.2	21.6	2.3976	0	0	1
10	1	43	1	1	1	1	1	1	3	1	0	0	1	1	0	0	0	0	0	0	0	0	0	0	0	0	0	75	33	93	0	34.7	0.4			1	0	1
11	2	68	1	1.33	1	1	2	1	3	0	0	0	0	0	0	0	0	0	0	0	0	0	0	0	1	1	0	65	43	113	0	36.5	2.2	41.9	4.6509	1	0	4
12	1	56	1	1	1	1	1	1	2	1	0	0	0	0	0	0	0	0	0	0	0	0	0	0	1	0	0	90	36	123	0		0.9	82	9.102	1	0	1
13	1	48	1	1	1	1	1	1	3	0	0	0	0	0	0	0	0	0	0	0	0	0	0	0	1	1	0	70	34	132	0	36.2	2.4			1	0	1
14	2	42	1	1	1	1	1	1	1	0	0	0	0	1	0	0	1	0	0	0	0	0	0	0	0	0	0	78	50	127	0		1.4			1	0	7
15	2	42	1	1	1	1	1	1	1	1	0	0	0	0	0	0	0	0	0	0	0	0	0	0	0	0	0	85	40	119	0	36.5	0.9			1	0	1
16	2	48	1	1	1	1	1	1	3	1	0	0	1	0	0	0	0	0	0	0	0	0	0	0	0	0	0	98	60	118	0	37	2.8			1	0	1
17	2	42	1	1.67	1	1	3	1	3	0	0	0	1	0	0	0	0	0	0	0	0	0	0	0	0	0	0	79	44	131	0	37	1.6			0	0	7
18	2	41	2	1.5	1.5	2	2	1	1	0	0	0	0	0	0	0	0	0	0	0	0	0	0	0	0	0	0	61	21	105	0	36.6	0.7	50.5	5.6055	1	0	1
19	1	39	2	1.5	1.5	2	2	1	1	0	0	0	1	0	1	0	0	0	0	0	0	1	0	0	0	0	0	81	35	133	0	36.4	0.2			1	0	1
20	2	48	2	1.83	1.5	2	3	1	1	0	0	0	0	0	0	0	0	0	0	0	0	0	0	0	1	1	0	72	56	111	0	36.5	4.3			1	0	1
21	1	60	2	1.83	1.5	1.5	3	1	1	0	0	1	0	0	0	0	0	0	0	0	0	1	0	0	1	0	0	58	42	87	0	36.2	0.9	12.4	1.3764	1	0	7
22	1	54	2	1.67	1.5	1.5	3	1	1	1	0	0	0	0	0	1	0	0	0	0	0	0	1	0	0	0	0	58	32	114	0	37	0.5			1	0	1
23	1	30	2	1.67	1.5	1.5	3	1	3	0	0	0	0	1	0	0	0	0	0	0	0	0	0	0	0	0	0	108	68	120	0	37.7	1.4			0	0
24	1	20	2	2.17	2	2	4	1	1	0	0	1	0	0	0	0	0	0	0	0	0	0	0	0	1	0	0	108	51	112	0	36.4	0			1	0	7
25	2	42	3	2.67	2.5	4	4	2	1	0	0	0	0	0	0	0	0	0	0	0	0	0	0	0	0	1	0	81	44	82	0	34.8	2.5			1	0	1
26	2	63	3	2.5	2.5	4	4	1	3	0	0	0	0	0	0	1	0	0	0	0	0	0	0	0	1	0	0	101	47	138	0	37.7	1	48.4	5.3724	0	0	1
27	1	32	3	2.17	2.5	3	3	1	1	0	0	0	0	1	0	0	1	0	0	0	0	0	1	0	0	1	0	106	53	100	1	36.6	1.2	52.7	5.8497	1	0	1
28	1	57	3	2.33	2.5	2.5	4	1	1	0	0	0	0	0	0	0	0	0	0	0	0	0	0	0	0	1	0	84	44	85	0	36.8	3			1	0	1
29	1	44	3	2.83	2.5	2.5	4	2	3	0	0	0	1	1	0	0	0	0	0	0	0	1	1	0	0	0	0	111	61	139	0		3.1			0	0	4
30	1	49	3	2.83	3	4	4	1	3	0	0	0	0	0	1	0	0	0	0	0	0	0	0	0	0	1	0	110	74	118	0	37.5	0.8	51.8	5.7498	0	0	6
31	2	53	3	3.33	3	4	4	3	3	0	0	0	0	0	0	0	0	0	0	0	0	0	0	0	0	0	0	119	54	106	0	35.2	1.2			0	0	1
32	2	53	3	2.83	3	4	4	2	1	0	0	0	0	0	0	0	0	0	0	0	0	0	0	0	0	0	0	98	54	120	0	36.7				0	0	1
33	2	47	3	3.17	3	4	4	2	3	0	0	0	0	0	0	0	1	0	0	0	0	0	0	0	0	0	0	122	74	74	0	36.1				0	0	3
34	2	52	3	2.83	3	3	3	2	1	0	0	0	0	0	0	0	0	0	0	0	0	0	0	0	0	1	0	86	53	111	0	36.4	1.5	23	2.553	1	0	7
35	2	50	3	3.67	3	5	5	3	3	1	0	0	0	0	0	0	0	0	0	0	0	0	0	0	0	1	0	95	48	106	0	35.8	1.7			0	0	6
36	2	38	3	3	3	4	4	2	3	0	0	0	0	0	0	0	0	0	0	0	0	0	0	0	0	0	0	121	74	116	0	37.2	2.4			1	0	7
37	1	48	3	2.5	3	3	3	1	3	0	0	0	1	1	0	0	1	1	0	1	0	0	0	1	0	0	0	128	83	138	0	36.8	2.6			1	0	7
38	1	42	3	3.17	3	3	4	3	1	0	0	0	0	0	0	0	0	0	0	0	0	0	0	0	0	1	0	157	94	115	0	37.3	3.3			0	0	7
39	1	41	3	2.5	3	3	3	1	3	0	0	0	0	0	0	0	0	0	0	1	0	0	0	0	1	0	1	73	41	83	0	31.1	0.9	65.6	7.2816	1	1	5
40	2	37	3	3.33	3	3	5	2	3	0	0	1	1	0	0	0	0	1	0	1	0	0	0	0	1	0	0	94	59	80	0		2.2			0	0	3
41	1	58	3	3.5	3	3	5	3	3	0	0	0	0	0	0	0	0	0	0	0	0	0	0	0	0	0	0	131	78	89	0		2.8	21.7	2.4087	0	0	4
42	2	46	3	3	3	3	4	2	3	0	0	0	0	0	0	0	0	0	0	0	0	0	0	0	0	0	0	89	64	NA	0	35.7	3.1			1	0	6
43	2	31	3	3.17	3	3	5	1	3	1	1	0	0	0	0	0	0	0	0	0	0	0	0	0	0	0	0	117	75	68	0	36.2				0	0	1
44	1	40	4	3.5	3.5	5	5	2	1	0	0	0	0	0	0	0	0	0	0	0	0	0	0	0	0	1	0	84	61	126	0	35.5	2.2			0	0	1
45	1	44	4	3.67	3.5	5	5	3	1	0	0	1	0	0	0	0	0	1	1	0	0	0	0	0	0	0	0	89	63	114	0	36.6	2.2			0	0	7
46	1	49	4	3.67	3.5	5	5	2	1	0	0	0	1	1	0	0	0	0	0	0	0	0	0	0	0	0	0	90	34	92	0	36.4	0.4	7.7	0.8547	1	0	7
47	1	42	4	3.67	3.5	3.5	5	3	1	0	0	0	0	0	0	0	0	0	0	0	0	0	0	0	0	0	0	101	69	67	0	36	1.5			1	0	7
48	1	52	4	3.5	3.5	3.5	5	2	3	0	0	0	0	0	0	0	0	0	0	0	0	0	0	0	0	0	0	123	89	113	0	36.6	4.9			0	0	7
49	1	56	4	3.5	3.5	3.5	4	3	3	0	0	0	0	0	0	0	0	0	0	0	0	0	0	0	0	0	0	125	71	70	0	36.4	1.9	26.5	2.9415	0	0	1
50	2	44	4	4.17	4	5	5	3	3	0	0	0	0	0	0	0	0	0	0	0	0	0	0	0	0	1	0	104	64	94	0	36.3	2.6			0	0	7
51	2	54	4	4	4	5	5	3	3	0	0	0	0	0	0	0	0	0	0	0	0	0	0	0	0	0	0	95	80	93	0		2.6	30.4	3.3744	1	0	7
52	2	34	4	3.63	4	5	5	2	3	0	0	0	0	0	0	0	0	0	0	0	0	0	0	0	0	0	0	104	69	91	0	36.5	1.8	8.9	0.9879	0	0	7
53	1	78	4	4.33	4	5	5	4	3	0	0	0	0	0	0	0	0	0	0	0	0	0	0	0	0	1	0	128	69	89	0	36.7	2.4	12	1.332	0	0	1
54	2	31	4	3.67	4	4	4	3	3	0	0	0	0	0	0	0	0	0	0	0	0	0	0	0	0	0	0	112	66	112	0		2.1			0	0	1
55	1	47	4	4.17	4	5	5	3	3	0	0	0	0	0	0	0	0	0	0	0	0	0	0	0	0	0	0	105	16	105	0	37	2.4			0	0	1
56	2	32	4	4.17	4	4	5	3	1	0	0	0	0	0	0	0	0	0	0	0	0	0	0	0	0	1	0	97	55	105	0	37.2	2.8			1	0	7
57	1	32	4	3.83	4	4	5	2	3	0	0	0	0	0	0	0	0	0	0	0	0	0	0	0	0	0	0	126	76	112	0	35	0			0	0	7
58	2	45	4	3.83	4	4	5	2	1	0	0	0	0	0	0	0	0	0	0	0	0	0	0	0	0	0	0	85	59	113	0	36.8	2.9			0	0	7
59	1	60	4	4.17	4	4	5	4	3	0	0	0	0	0	0	0	0	0	0	0	0	0	0	0	0	0	0	124	70	118	0					0	0	3
60	1	55	4	3.67	4	4	5	2	3	0	0	0	0	0	0	0	0	0	0	0	0	0	0	0	0	0	0	117	76	106	0	36.6				1	0	6
61	2	51	4	4.17	4	4	5	3	3	0	0	0	0	0	1	0	0	0	0	0	0	0	0	0	0	0	0	103	65	100	0		1.7			0	0	7
62	2	46	4	3.83	4	4	5	3	3	0	0	0	0	0	0	0	0	0	0	0	0	0	0	0	0	0	0	92	53	79	0	37	2.7			0	0	6
63	1	51	4	3.67	4	4	5	2	3	0	0	0	0	0	0	1	0	0	0	0	0	0	0	0	0	0	0	121	61	128	0		0	135.6	15.0516	1	0	6
64	2	39	4	3.5	4	4	4	2	3	0	0	0	0	0	0	0	0	0	0	0	1	0	0	0	1	0	0	139	66	84	0	38.1	4	10.5	1.1655	1	0	7
65	1	49	4	3.83	4	4	5	2	3	0	0	0	0	0	0	1	0	0	0	0	0	1	0	0	0	0	0	101	61	116	0	37.2	0			1	0	2
66	2	44	4	4.5	4.5	5	5	4	3	0	0	0	0	0	0	0	0	0	0	0	0	0	0	0	0	1	0	104	61	94	0	35.9	2.7			0	0	7
67	2	47	4	4.33	4.5	5	5	3	3	0	0	0	0	1	0	0	0	0	0	0	0	0	0	0	0	0	0	121	81	75	0	36.1	0	10.7	1.1877	1	0	2
68	2	28	4	4.33	4.5	5	5	3	3	0	0	0	0	0	0	0	0	0	0	0	0	0	0	0	0	0	0	107	55	131	0	35.7	3			0	0	4
69	1	37	4	4.5	4.5	5	5	4	3	0	0	0	1	1	1	0	0	0	0	1	0	0	0	0	0	0	0	99	65	148	0	37				0	0	3
70	1	52	4	4.5	4.5	4.5	5	4	3	0	0	0	0	0	0	0	0	0	0	0	0	0	0	0	0	0	0	115	70	128	0	37	4.5			0	0	4
71	1	60	4	4.5	4.5	4.5	5	4	3	0	0	0	0	0	0	0	0	0	0	0	0	0	0	0	0	0	0	99	54	77	0	35.8	1.1	23.2	2.5752	0	0	1
72	1	54	4	4.5	4.5	4.5	5	4	3	0	0	0	0	0	0	0	0	0	0	0	0	0	0	0	1	0	0	105	57	85	0	36.1	1.2			0	0	7
73	1	60	4	4.33	4.5	4.5	5	3	3	0	0	0	0	0	0	0	1	0	0	0	0	0	0	0	0	0	0	101	66	117	0	36.3	2.9			0	0	7
74	1	43	4	4.5	5	5	5	3	3	0	0	0	0	0	0	0	0	0	0	0	0	0	0	0	0	0	0	126	87	101	0		1.4			0	0	4
75	1	40	4	4.5	5	5	5	3	3	0	0	0	0	0	0	0	0	0	0	0	0	0	0	0	0	0	0	146	108	117	0	36.3	2.6			0	0	4
76	1	53	4	4.83	5	5	5	4	3	0	0	0	0	0	1	0	0	0	0	0	0	0	0	0	0	0	0	99	72	87	0	36.6	0			0	0	1
77	1	48	4	4.83	5	5	5	4	3	0	0	0	0	0	0	0	0	0	0	0	0	0	0	0	0	0	0	149	98	88	0	36.2	3			0	0	1
78	1	53	4	4.67	5	5	5	4	1	0	0	0	0	0	0	0	0	0	0	0	0	0	0	0	0	0	0	85	58	100	0	36.2	2.7			1	0	6
79	1	56	4	4.67	5	5	5	4	3	0	0	0	0	0	0	0	0	0	0	0	0	0	0	0	0	0	0				0					0	0	4
